# Supplementary material for: How Do Oriental Reed Warblers Recognize Cuckoo Eggs?
Source: Ecol Evol. 2025 Dec 14;15(12):e72664. doi: 10.1002/ece3.72664 (PMC12703115; doi:10.1002/ece3.72664)
Supplement: Supplementary file 1 — Table S1: All raw data used for this study with nest desertion and egg ejected being summarized as egg rejection. [file ECE3-15-e72664-s001.xlsx]

## Sheet: Table S1
nest ID.	exp. date	site	exp. person	exp. group	host clutch size	egg stage	result	note
1	2022-06-21	Sifangtuozi, Jilin	Hanlin Yan	add one non-mimetic egg (white budgerigar egg)	0	pre-egglaying stage	1	0-accepted, 1-ejected, 2-nest desertion
2	2022-06-21	Sifangtuozi, Jilin	Hanlin Yan	add one non-mimetic egg (white budgerigar egg)	0	pre-egglaying stage	1
3	2022-06-22	Sifangtuozi, Jilin	Hanlin Yan	add one non-mimetic egg (white budgerigar egg)	0	pre-egglaying stage	1	non-mimetic eggs (budgerigar eggs)
4	2022-06-23	Sifangtuozi, Jilin	Hanlin Yan	add one non-mimetic egg (white budgerigar egg)	0	pre-egglaying stage	2	poorly mimetic eggs (painted spotted budgerigar eggs)
5	2022-06-23	Sifangtuozi, Jilin	Hanlin Yan	add one non-mimetic egg (white budgerigar egg)	0	pre-egglaying stage	1	highly mimetic eggs (conspecific eggs)
6	2022-06-23	Sifangtuozi, Jilin	Hanlin Yan	add one non-mimetic egg (white budgerigar egg)	0	pre-egglaying stage	1
7	2022-06-23	Sifangtuozi, Jilin	Hanlin Yan	add one non-mimetic egg (white budgerigar egg)	0	pre-egglaying stage	1	host clutch size (0: pre-egglaying stage, 1: single-host egg stage, 2-5: multi-host egg stage)
8	2022-06-23	Sifangtuozi, Jilin	Hanlin Yan	add one non-mimetic egg (white budgerigar egg)	0	pre-egglaying stage	1
9	2022-06-24	Sifangtuozi, Jilin	Hanlin Yan	add one non-mimetic egg (white budgerigar egg)	0	pre-egglaying stage	1
10	2022-06-25	Sifangtuozi, Jilin	Hanlin Yan	add one non-mimetic egg (white budgerigar egg)	0	pre-egglaying stage	2
11	2022-06-26	Sifangtuozi, Jilin	Hanlin Yan	add one non-mimetic egg (white budgerigar egg)	0	pre-egglaying stage	2
12	2022-06-26	Sifangtuozi, Jilin	Hanlin Yan	add one non-mimetic egg (white budgerigar egg)	0	pre-egglaying stage	1
1	2022-06-21	Sifangtuozi, Jilin	Hanlin Yan	add one poorly mimetic egg (painted spotted budgerigar egg)	0	pre-egglaying stage	1
2	2022-06-21	Sifangtuozi, Jilin	Hanlin Yan	add one poorly mimetic egg (painted spotted budgerigar egg)	0	pre-egglaying stage	0
3	2022-06-22	Sifangtuozi, Jilin	Hanlin Yan	add one poorly mimetic egg (painted spotted budgerigar egg)	0	pre-egglaying stage	1
4	2022-06-23	Sifangtuozi, Jilin	Hanlin Yan	add one poorly mimetic egg (painted spotted budgerigar egg)	0	pre-egglaying stage	1
5	2022-06-23	Sifangtuozi, Jilin	Hanlin Yan	add one poorly mimetic egg (painted spotted budgerigar egg)	0	pre-egglaying stage	1
6	2022-06-23	Sifangtuozi, Jilin	Hanlin Yan	add one poorly mimetic egg (painted spotted budgerigar egg)	0	pre-egglaying stage	1
7	2022-06-24	Sifangtuozi, Jilin	Hanlin Yan	add one poorly mimetic egg (painted spotted budgerigar egg)	0	pre-egglaying stage	1
8	2022-06-26	Sifangtuozi, Jilin	Hanlin Yan	add one poorly mimetic egg (painted spotted budgerigar egg)	0	pre-egglaying stage	1
9	2022-06-26	Sifangtuozi, Jilin	Hanlin Yan	add one poorly mimetic egg (painted spotted budgerigar egg)	0	pre-egglaying stage	2
10	2022-06-26	Sifangtuozi, Jilin	Hanlin Yan	add one poorly mimetic egg (painted spotted budgerigar egg)	0	pre-egglaying stage	1
11	2022-06-26	Sifangtuozi, Jilin	Hanlin Yan	add one poorly mimetic egg (painted spotted budgerigar egg)	0	pre-egglaying stage	0
12	2022-06-27	Sifangtuozi, Jilin	Hanlin Yan	add one poorly mimetic egg (painted spotted budgerigar egg)	0	pre-egglaying stage	1
1	2022-06-22	Sifangtuozi, Jilin	Hanlin Yan	add one highly mimetic egg (conspecific egg)	0	pre-egglaying stage	0
2	2022-06-22	Sifangtuozi, Jilin	Hanlin Yan	add one highly mimetic egg (conspecific egg)	0	pre-egglaying stage	0
3	2022-06-23	Sifangtuozi, Jilin	Hanlin Yan	add one highly mimetic egg (conspecific egg)	0	pre-egglaying stage	0
4	2022-06-23	Sifangtuozi, Jilin	Hanlin Yan	add one highly mimetic egg (conspecific egg)	0	pre-egglaying stage	0
5	2022-06-23	Sifangtuozi, Jilin	Hanlin Yan	add one highly mimetic egg (conspecific egg)	0	pre-egglaying stage	0
6	2022-06-24	Sifangtuozi, Jilin	Hanlin Yan	add one highly mimetic egg (conspecific egg)	0	pre-egglaying stage	0
7	2022-06-24	Sifangtuozi, Jilin	Hanlin Yan	add one highly mimetic egg (conspecific egg)	0	pre-egglaying stage	0
8	2022-06-25	Sifangtuozi, Jilin	Hanlin Yan	add one highly mimetic egg (conspecific egg)	0	pre-egglaying stage	0
9	2022-06-26	Sifangtuozi, Jilin	Hanlin Yan	add one highly mimetic egg (conspecific egg)	0	pre-egglaying stage	0
10	2022-06-27	Sifangtuozi, Jilin	Hanlin Yan	add one highly mimetic egg (conspecific egg)	0	pre-egglaying stage	0
1	2022-06-22	Sifangtuozi, Jilin	Hanlin Yan	add one non-mimetic egg (white budgerigar egg)	1	single-host egg stage	2
2	2022-06-23	Sifangtuozi, Jilin	Hanlin Yan	add one non-mimetic egg (white budgerigar egg)	1	single-host egg stage	1
3	2022-06-24	Sifangtuozi, Jilin	Hanlin Yan	add one non-mimetic egg (white budgerigar egg)	1	single-host egg stage	1
4	2022-06-24	Sifangtuozi, Jilin	Hanlin Yan	add one non-mimetic egg (white budgerigar egg)	1	single-host egg stage	1
5	2022-06-24	Sifangtuozi, Jilin	Hanlin Yan	add one non-mimetic egg (white budgerigar egg)	1	single-host egg stage	1
6	2022-06-25	Sifangtuozi, Jilin	Hanlin Yan	add one non-mimetic egg (white budgerigar egg)	1	single-host egg stage	1
7	2022-06-27	Sifangtuozi, Jilin	Hanlin Yan	add one non-mimetic egg (white budgerigar egg)	1	single-host egg stage	1
8	2022-06-27	Sifangtuozi, Jilin	Hanlin Yan	add one non-mimetic egg (white budgerigar egg)	1	single-host egg stage	1
9	2022-06-29	Sifangtuozi, Jilin	Hanlin Yan	add one non-mimetic egg (white budgerigar egg)	1	single-host egg stage	2
10	2022-06-29	Sifangtuozi, Jilin	Hanlin Yan	add one non-mimetic egg (white budgerigar egg)	1	single-host egg stage	1
1	2022-06-22	Sifangtuozi, Jilin	Hanlin Yan	add one poorly mimetic egg (painted spotted budgerigar egg)	1	single-host egg stage	0
2	2022-06-23	Sifangtuozi, Jilin	Hanlin Yan	add one poorly mimetic egg (painted spotted budgerigar egg)	1	single-host egg stage	0
3	2022-06-24	Sifangtuozi, Jilin	Hanlin Yan	add one poorly mimetic egg (painted spotted budgerigar egg)	1	single-host egg stage	1
4	2022-06-24	Sifangtuozi, Jilin	Hanlin Yan	add one poorly mimetic egg (painted spotted budgerigar egg)	1	single-host egg stage	1
5	2022-06-24	Sifangtuozi, Jilin	Hanlin Yan	add one poorly mimetic egg (painted spotted budgerigar egg)	1	single-host egg stage	1
6	2022-06-24	Sifangtuozi, Jilin	Hanlin Yan	add one poorly mimetic egg (painted spotted budgerigar egg)	1	single-host egg stage	1
7	2022-06-25	Sifangtuozi, Jilin	Hanlin Yan	add one poorly mimetic egg (painted spotted budgerigar egg)	1	single-host egg stage	1
8	2022-06-25	Sifangtuozi, Jilin	Hanlin Yan	add one poorly mimetic egg (painted spotted budgerigar egg)	1	single-host egg stage	1
9	2022-06-25	Sifangtuozi, Jilin	Hanlin Yan	add one poorly mimetic egg (painted spotted budgerigar egg)	1	single-host egg stage	1
10	2022-06-26	Sifangtuozi, Jilin	Hanlin Yan	add one poorly mimetic egg (painted spotted budgerigar egg)	1	single-host egg stage	0
1	2022-06-21	Sifangtuozi, Jilin	Hanlin Yan	add one highly mimetic egg (conspecific egg)	1	single-host egg stage	0
2	2022-06-21	Sifangtuozi, Jilin	Hanlin Yan	add one highly mimetic egg (conspecific egg)	1	single-host egg stage	0
3	2022-06-22	Sifangtuozi, Jilin	Hanlin Yan	add one highly mimetic egg (conspecific egg)	1	single-host egg stage	0
4	2022-06-24	Sifangtuozi, Jilin	Hanlin Yan	add one highly mimetic egg (conspecific egg)	1	single-host egg stage	0
5	2022-06-24	Sifangtuozi, Jilin	Hanlin Yan	add one highly mimetic egg (conspecific egg)	1	single-host egg stage	0
6	2022-06-24	Sifangtuozi, Jilin	Hanlin Yan	add one highly mimetic egg (conspecific egg)	1	single-host egg stage	0
7	2022-06-24	Sifangtuozi, Jilin	Hanlin Yan	add one highly mimetic egg (conspecific egg)	1	single-host egg stage	0
8	2022-06-25	Sifangtuozi, Jilin	Hanlin Yan	add one highly mimetic egg (conspecific egg)	1	single-host egg stage	0
9	2022-06-25	Sifangtuozi, Jilin	Hanlin Yan	add one highly mimetic egg (conspecific egg)	1	single-host egg stage	0
10	2022-06-27	Sifangtuozi, Jilin	Hanlin Yan	add one highly mimetic egg (conspecific egg)	1	single-host egg stage	0
1	2022-06-21	Sifangtuozi, Jilin	Hanlin Yan	add one non-mimetic egg (white budgerigar egg)	2-5	multi-host egg stage	1
2	2022-06-21	Sifangtuozi, Jilin	Hanlin Yan	add one non-mimetic egg (white budgerigar egg)	2-5	multi-host egg stage	1
3	2022-06-22	Sifangtuozi, Jilin	Hanlin Yan	add one non-mimetic egg (white budgerigar egg)	2-5	multi-host egg stage	1
4	2022-06-22	Sifangtuozi, Jilin	Hanlin Yan	add one non-mimetic egg (white budgerigar egg)	2-5	multi-host egg stage	1
5	2022-06-22	Sifangtuozi, Jilin	Hanlin Yan	add one non-mimetic egg (white budgerigar egg)	2-5	multi-host egg stage	1
6	2022-06-22	Sifangtuozi, Jilin	Hanlin Yan	add one non-mimetic egg (white budgerigar egg)	2-5	multi-host egg stage	1
7	2022-06-23	Sifangtuozi, Jilin	Hanlin Yan	add one non-mimetic egg (white budgerigar egg)	2-5	multi-host egg stage	1
8	2022-06-24	Sifangtuozi, Jilin	Hanlin Yan	add one non-mimetic egg (white budgerigar egg)	2-5	multi-host egg stage	1
9	2022-06-27	Sifangtuozi, Jilin	Hanlin Yan	add one non-mimetic egg (white budgerigar egg)	2-5	multi-host egg stage	0
10	2022-06-27	Sifangtuozi, Jilin	Hanlin Yan	add one non-mimetic egg (white budgerigar egg)	2-5	multi-host egg stage	1
11	2022-06-29	Sifangtuozi, Jilin	Hanlin Yan	add one non-mimetic egg (white budgerigar egg)	2-5	multi-host egg stage	1
12	2022-06-29	Sifangtuozi, Jilin	Hanlin Yan	add one non-mimetic egg (white budgerigar egg)	2-5	multi-host egg stage	1
13	2022-06-29	Sifangtuozi, Jilin	Hanlin Yan	add one non-mimetic egg (white budgerigar egg)	2-5	multi-host egg stage	1
14	2022-06-30	Sifangtuozi, Jilin	Hanlin Yan	add one non-mimetic egg (white budgerigar egg)	2-5	multi-host egg stage	1
15	2022-06-30	Sifangtuozi, Jilin	Hanlin Yan	add one non-mimetic egg (white budgerigar egg)	2-5	multi-host egg stage	0
1	2022-06-22	Sifangtuozi, Jilin	Hanlin Yan	add one poorly mimetic egg (painted spotted budgerigar egg)	2-5	multi-host egg stage	1
2	2022-06-22	Sifangtuozi, Jilin	Hanlin Yan	add one poorly mimetic egg (painted spotted budgerigar egg)	2-5	multi-host egg stage	1
3	2022-06-23	Sifangtuozi, Jilin	Hanlin Yan	add one poorly mimetic egg (painted spotted budgerigar egg)	2-5	multi-host egg stage	0
4	2022-06-27	Sifangtuozi, Jilin	Hanlin Yan	add one poorly mimetic egg (painted spotted budgerigar egg)	2-5	multi-host egg stage	0
5	2022-06-28	Sifangtuozi, Jilin	Hanlin Yan	add one poorly mimetic egg (painted spotted budgerigar egg)	2-5	multi-host egg stage	1
6	2022-06-28	Sifangtuozi, Jilin	Hanlin Yan	add one poorly mimetic egg (painted spotted budgerigar egg)	2-5	multi-host egg stage	1
7	2022-06-28	Sifangtuozi, Jilin	Hanlin Yan	add one poorly mimetic egg (painted spotted budgerigar egg)	2-5	multi-host egg stage	1
8	2022-06-28	Sifangtuozi, Jilin	Hanlin Yan	add one poorly mimetic egg (painted spotted budgerigar egg)	2-5	multi-host egg stage	1
9	2022-06-29	Sifangtuozi, Jilin	Hanlin Yan	add one poorly mimetic egg (painted spotted budgerigar egg)	2-5	multi-host egg stage	0
10	2022-06-29	Sifangtuozi, Jilin	Hanlin Yan	add one poorly mimetic egg (painted spotted budgerigar egg)	2-5	multi-host egg stage	1
11	2022-06-30	Sifangtuozi, Jilin	Hanlin Yan	add one poorly mimetic egg (painted spotted budgerigar egg)	2-5	multi-host egg stage	0
12	2022-06-30	Sifangtuozi, Jilin	Hanlin Yan	add one poorly mimetic egg (painted spotted budgerigar egg)	2-5	multi-host egg stage	1
13	2022-07-01	Sifangtuozi, Jilin	Hanlin Yan	add one poorly mimetic egg (painted spotted budgerigar egg)	2-5	multi-host egg stage	1
14	2022-07-01	Sifangtuozi, Jilin	Hanlin Yan	add one poorly mimetic egg (painted spotted budgerigar egg)	2-5	multi-host egg stage	0
15	2022-07-02	Sifangtuozi, Jilin	Hanlin Yan	add one poorly mimetic egg (painted spotted budgerigar egg)	2-5	multi-host egg stage	1
1	2022-06-21	Sifangtuozi, Jilin	Hanlin Yan	add one highly mimetic egg (conspecific egg)	2-5	multi-host egg stage	0
2	2022-06-22	Sifangtuozi, Jilin	Hanlin Yan	add one highly mimetic egg (conspecific egg)	2-5	multi-host egg stage	0
3	2022-06-23	Sifangtuozi, Jilin	Hanlin Yan	add one highly mimetic egg (conspecific egg)	2-5	multi-host egg stage	0
4	2022-06-23	Sifangtuozi, Jilin	Hanlin Yan	add one highly mimetic egg (conspecific egg)	2-5	multi-host egg stage	0
5	2022-06-24	Sifangtuozi, Jilin	Hanlin Yan	add one highly mimetic egg (conspecific egg)	2-5	multi-host egg stage	0
6	2022-06-25	Sifangtuozi, Jilin	Hanlin Yan	add one highly mimetic egg (conspecific egg)	2-5	multi-host egg stage	0
7	2022-06-25	Sifangtuozi, Jilin	Hanlin Yan	add one highly mimetic egg (conspecific egg)	2-5	multi-host egg stage	0
8	2022-06-30	Sifangtuozi, Jilin	Hanlin Yan	add one highly mimetic egg (conspecific egg)	2-5	multi-host egg stage	0
9	2022-07-02	Sifangtuozi, Jilin	Hanlin Yan	add one highly mimetic egg (conspecific egg)	2-5	multi-host egg stage	0
10	2022-07-05	Sifangtuozi, Jilin	Hanlin Yan	add one highly mimetic egg (conspecific egg)	2-5	multi-host egg stage	0
