# Supplementary material for: How Do Oriental Reed Warblers Recognize Cuckoo Eggs?
Source: Ecol Evol. 2025 Dec 14;15(12):e72664. doi: 10.1002/ece3.72664 (PMC12703115; doi:10.1002/ece3.72664)
Supplement: Supplementary file 2 — Table S2: Data of egg experiments for the three breeding stages. [file ECE3-15-e72664-s002.xlsx]

## Sheet: Table S2
nest. ID	exp. date	egg. stage	exp. group	results
1	2022-06-21	pre-egglaying stage	non mimetic	1
2	2022-06-21	pre-egglaying stage	non mimetic	1			non mimetic	poorly mimetic	highly mimetic
3	2022-06-22	pre-egglaying stage	non mimetic	1		pre-egglaying stage	12/0	10/2	0/10
4	2022-06-23	pre-egglaying stage	non mimetic	1		single-host egg stage	10/0	7/3	0/10
5	2022-06-23	pre-egglaying stage	non mimetic	1		multi-host egg stage	13/2	10/5	0/10
6	2022-06-23	pre-egglaying stage	non mimetic	1
7	2022-06-23	pre-egglaying stage	non mimetic	1
8	2022-06-23	pre-egglaying stage	non mimetic	1
9	2022-06-24	pre-egglaying stage	non mimetic	1
10	2022-06-25	pre-egglaying stage	non mimetic	1
11	2022-06-26	pre-egglaying stage	non mimetic	1
12	2022-06-26	pre-egglaying stage	non mimetic	1
1	2022-06-21	pre-egglaying stage	poorly mimetic	1
2	2022-06-21	pre-egglaying stage	poorly mimetic	0
3	2022-06-22	pre-egglaying stage	poorly mimetic	1
4	2022-06-23	pre-egglaying stage	poorly mimetic	1
5	2022-06-23	pre-egglaying stage	poorly mimetic	1
6	2022-06-23	pre-egglaying stage	poorly mimetic	1
7	2022-06-24	pre-egglaying stage	poorly mimetic	1
8	2022-06-26	pre-egglaying stage	poorly mimetic	1
9	2022-06-26	pre-egglaying stage	poorly mimetic	1
10	2022-06-26	pre-egglaying stage	poorly mimetic	1
11	2022-06-26	pre-egglaying stage	poorly mimetic	0
12	2022-06-27	pre-egglaying stage	poorly mimetic	1
1	2022-06-22	pre-egglaying stage	highly mimetic	0
2	2022-06-22	pre-egglaying stage	highly mimetic	0
3	2022-06-23	pre-egglaying stage	highly mimetic	0
4	2022-06-23	pre-egglaying stage	highly mimetic	0
5	2022-06-23	pre-egglaying stage	highly mimetic	0
6	2022-06-24	pre-egglaying stage	highly mimetic	0
7	2022-06-24	pre-egglaying stage	highly mimetic	0
8	2022-06-25	pre-egglaying stage	highly mimetic	0
9	2022-06-26	pre-egglaying stage	highly mimetic	0
10	2022-06-27	pre-egglaying stage	highly mimetic	0
1	2022-06-22	single-host egg stage	non mimetic	1
2	2022-06-23	single-host egg stage	non mimetic	1
3	2022-06-24	single-host egg stage	non mimetic	1
4	2022-06-24	single-host egg stage	non mimetic	1
5	2022-06-24	single-host egg stage	non mimetic	1
6	2022-06-25	single-host egg stage	non mimetic	1
7	2022-06-27	single-host egg stage	non mimetic	1
8	2022-06-27	single-host egg stage	non mimetic	1
9	2022-06-29	single-host egg stage	non mimetic	1
10	2022-06-29	single-host egg stage	non mimetic	1
1	2022-06-22	single-host egg stage	poorly mimetic	0
2	2022-06-23	single-host egg stage	poorly mimetic	0
3	2022-06-24	single-host egg stage	poorly mimetic	1
4	2022-06-24	single-host egg stage	poorly mimetic	1
5	2022-06-24	single-host egg stage	poorly mimetic	1
6	2022-06-24	single-host egg stage	poorly mimetic	1
7	2022-06-25	single-host egg stage	poorly mimetic	1
8	2022-06-25	single-host egg stage	poorly mimetic	1
9	2022-06-25	single-host egg stage	poorly mimetic	1
10	2022-06-26	single-host egg stage	poorly mimetic	0
1	2022-06-21	single-host egg stage	highly mimetic	0
2	2022-06-21	single-host egg stage	highly mimetic	0
3	2022-06-22	single-host egg stage	highly mimetic	0
4	2022-06-24	single-host egg stage	highly mimetic	0
5	2022-06-24	single-host egg stage	highly mimetic	0
6	2022-06-24	single-host egg stage	highly mimetic	0
7	2022-06-24	single-host egg stage	highly mimetic	0
8	2022-06-25	single-host egg stage	highly mimetic	0
9	2022-06-25	single-host egg stage	highly mimetic	0
10	2022-06-27	single-host egg stage	highly mimetic	0
1	2022-06-21	multi-host egg stage	non mimetic	1
2	2022-06-21	multi-host egg stage	non mimetic	1
3	2022-06-22	multi-host egg stage	non mimetic	1
4	2022-06-22	multi-host egg stage	non mimetic	1
5	2022-06-22	multi-host egg stage	non mimetic	1
6	2022-06-22	multi-host egg stage	non mimetic	1
7	2022-06-23	multi-host egg stage	non mimetic	1
8	2022-06-24	multi-host egg stage	non mimetic	1
9	2022-06-27	multi-host egg stage	non mimetic	0
10	2022-06-27	multi-host egg stage	non mimetic	1
11	2022-06-29	multi-host egg stage	non mimetic	1
12	2022-06-29	multi-host egg stage	non mimetic	1
13	2022-06-29	multi-host egg stage	non mimetic	1
14	2022-06-30	multi-host egg stage	non mimetic	1
15	2022-06-30	multi-host egg stage	non mimetic	0
1	2022-06-22	multi-host egg stage	poorly mimetic	1
2	2022-06-22	multi-host egg stage	poorly mimetic	1
3	2022-06-23	multi-host egg stage	poorly mimetic	0
4	2022-06-27	multi-host egg stage	poorly mimetic	0
5	2022-06-28	multi-host egg stage	poorly mimetic	1
6	2022-06-28	multi-host egg stage	poorly mimetic	1
7	2022-06-28	multi-host egg stage	poorly mimetic	1
8	2022-06-28	multi-host egg stage	poorly mimetic	1
9	2022-06-29	multi-host egg stage	poorly mimetic	0
10	2022-06-29	multi-host egg stage	poorly mimetic	1
11	2022-06-30	multi-host egg stage	poorly mimetic	0
12	2022-06-30	multi-host egg stage	poorly mimetic	1
13	2022-07-01	multi-host egg stage	poorly mimetic	1
14	2022-07-01	multi-host egg stage	poorly mimetic	0
15	2022-07-02	multi-host egg stage	poorly mimetic	1
1	2022-06-21	multi-host egg stage	highly mimetic	0
2	2022-06-22	multi-host egg stage	highly mimetic	0
3	2022-06-23	multi-host egg stage	highly mimetic	0
4	2022-06-23	multi-host egg stage	highly mimetic	0
5	2022-06-24	multi-host egg stage	highly mimetic	0
6	2022-06-25	multi-host egg stage	highly mimetic	0
7	2022-06-25	multi-host egg stage	highly mimetic	0
8	2022-06-30	multi-host egg stage	highly mimetic	0
9	2022-07-02	multi-host egg stage	highly mimetic	0
10	2022-07-05	multi-host egg stage	highly mimetic	0
