# Supplementary material for: How Do Oriental Reed Warblers Recognize Cuckoo Eggs?
Source: Ecol Evol. 2025 Dec 14;15(12):e72664. doi: 10.1002/ece3.72664 (PMC12703115; doi:10.1002/ece3.72664)
Supplement: Supplementary file 3 — Table S3: Data of different egg mimicry for the egg experiments. [file ECE3-15-e72664-s003.xlsx]

## Sheet: Table S3
site	exp. person	Species	egg stage	nest ID.	exp. date	exp. group	result	note
Sifangtuozi, Jilin	Hanlin Yan	Oriental reed warblers (Acrocephalus orientalis)	pre-egglaying stage	1	2022-06-21	non mimetic	1	0-accepted, 1-rejected
Sifangtuozi, Jilin	Hanlin Yan	Oriental reed warblers (Acrocephalus orientalis)	pre-egglaying stage	2	2022-06-21	non mimetic	1
Sifangtuozi, Jilin	Hanlin Yan	Oriental reed warblers (Acrocephalus orientalis)	pre-egglaying stage	3	2022-06-22	non mimetic	1
Sifangtuozi, Jilin	Hanlin Yan	Oriental reed warblers (Acrocephalus orientalis)	pre-egglaying stage	4	2022-06-23	non mimetic	1
Sifangtuozi, Jilin	Hanlin Yan	Oriental reed warblers (Acrocephalus orientalis)	pre-egglaying stage	5	2022-06-23	non mimetic	1
Sifangtuozi, Jilin	Hanlin Yan	Oriental reed warblers (Acrocephalus orientalis)	pre-egglaying stage	6	2022-06-23	non mimetic	1
Sifangtuozi, Jilin	Hanlin Yan	Oriental reed warblers (Acrocephalus orientalis)	pre-egglaying stage	7	2022-06-23	non mimetic	1
Sifangtuozi, Jilin	Hanlin Yan	Oriental reed warblers (Acrocephalus orientalis)	pre-egglaying stage	8	2022-06-23	non mimetic	1
Sifangtuozi, Jilin	Hanlin Yan	Oriental reed warblers (Acrocephalus orientalis)	pre-egglaying stage	9	2022-06-24	non mimetic	1
Sifangtuozi, Jilin	Hanlin Yan	Oriental reed warblers (Acrocephalus orientalis)	pre-egglaying stage	10	2022-06-25	non mimetic	1
Sifangtuozi, Jilin	Hanlin Yan	Oriental reed warblers (Acrocephalus orientalis)	pre-egglaying stage	11	2022-06-26	non mimetic	1
Sifangtuozi, Jilin	Hanlin Yan	Oriental reed warblers (Acrocephalus orientalis)	pre-egglaying stage	12	2022-06-26	non mimetic	1
Sifangtuozi, Jilin	Hanlin Yan	Oriental reed warblers (Acrocephalus orientalis)	pre-egglaying stage	1	2022-06-21	poorly mimetic	1
Sifangtuozi, Jilin	Hanlin Yan	Oriental reed warblers (Acrocephalus orientalis)	pre-egglaying stage	2	2022-06-21	poorly mimetic	0
Sifangtuozi, Jilin	Hanlin Yan	Oriental reed warblers (Acrocephalus orientalis)	pre-egglaying stage	3	2022-06-22	poorly mimetic	1
Sifangtuozi, Jilin	Hanlin Yan	Oriental reed warblers (Acrocephalus orientalis)	pre-egglaying stage	4	2022-06-23	poorly mimetic	1
Sifangtuozi, Jilin	Hanlin Yan	Oriental reed warblers (Acrocephalus orientalis)	pre-egglaying stage	5	2022-06-23	poorly mimetic	1
Sifangtuozi, Jilin	Hanlin Yan	Oriental reed warblers (Acrocephalus orientalis)	pre-egglaying stage	6	2022-06-23	poorly mimetic	1
Sifangtuozi, Jilin	Hanlin Yan	Oriental reed warblers (Acrocephalus orientalis)	pre-egglaying stage	7	2022-06-24	poorly mimetic	1
Sifangtuozi, Jilin	Hanlin Yan	Oriental reed warblers (Acrocephalus orientalis)	pre-egglaying stage	8	2022-06-26	poorly mimetic	1
Sifangtuozi, Jilin	Hanlin Yan	Oriental reed warblers (Acrocephalus orientalis)	pre-egglaying stage	9	2022-06-26	poorly mimetic	1
Sifangtuozi, Jilin	Hanlin Yan	Oriental reed warblers (Acrocephalus orientalis)	pre-egglaying stage	10	2022-06-26	poorly mimetic	1
Sifangtuozi, Jilin	Hanlin Yan	Oriental reed warblers (Acrocephalus orientalis)	pre-egglaying stage	11	2022-06-26	poorly mimetic	0
Sifangtuozi, Jilin	Hanlin Yan	Oriental reed warblers (Acrocephalus orientalis)	pre-egglaying stage	12	2022-06-27	poorly mimetic	1
Sifangtuozi, Jilin	Hanlin Yan	Oriental reed warblers (Acrocephalus orientalis)	pre-egglaying stage	1	2022-06-22	highly mimetic	0
Sifangtuozi, Jilin	Hanlin Yan	Oriental reed warblers (Acrocephalus orientalis)	pre-egglaying stage	2	2022-06-22	highly mimetic	0
Sifangtuozi, Jilin	Hanlin Yan	Oriental reed warblers (Acrocephalus orientalis)	pre-egglaying stage	3	2022-06-23	highly mimetic	0
Sifangtuozi, Jilin	Hanlin Yan	Oriental reed warblers (Acrocephalus orientalis)	pre-egglaying stage	4	2022-06-23	highly mimetic	0
Sifangtuozi, Jilin	Hanlin Yan	Oriental reed warblers (Acrocephalus orientalis)	pre-egglaying stage	5	2022-06-23	highly mimetic	0
Sifangtuozi, Jilin	Hanlin Yan	Oriental reed warblers (Acrocephalus orientalis)	pre-egglaying stage	6	2022-06-24	highly mimetic	0
Sifangtuozi, Jilin	Hanlin Yan	Oriental reed warblers (Acrocephalus orientalis)	pre-egglaying stage	7	2022-06-24	highly mimetic	0
Sifangtuozi, Jilin	Hanlin Yan	Oriental reed warblers (Acrocephalus orientalis)	pre-egglaying stage	8	2022-06-25	highly mimetic	0
Sifangtuozi, Jilin	Hanlin Yan	Oriental reed warblers (Acrocephalus orientalis)	pre-egglaying stage	9	2022-06-26	highly mimetic	0
Sifangtuozi, Jilin	Hanlin Yan	Oriental reed warblers (Acrocephalus orientalis)	pre-egglaying stage	10	2022-06-27	highly mimetic	0
Sifangtuozi, Jilin	Hanlin Yan	Oriental reed warblers (Acrocephalus orientalis)	single-host egg stage	1	2022-06-22	non mimetic	1
Sifangtuozi, Jilin	Hanlin Yan	Oriental reed warblers (Acrocephalus orientalis)	single-host egg stage	2	2022-06-23	non mimetic	1
Sifangtuozi, Jilin	Hanlin Yan	Oriental reed warblers (Acrocephalus orientalis)	single-host egg stage	3	2022-06-24	non mimetic	1
Sifangtuozi, Jilin	Hanlin Yan	Oriental reed warblers (Acrocephalus orientalis)	single-host egg stage	4	2022-06-24	non mimetic	1
Sifangtuozi, Jilin	Hanlin Yan	Oriental reed warblers (Acrocephalus orientalis)	single-host egg stage	5	2022-06-24	non mimetic	1
Sifangtuozi, Jilin	Hanlin Yan	Oriental reed warblers (Acrocephalus orientalis)	single-host egg stage	6	2022-06-25	non mimetic	1
Sifangtuozi, Jilin	Hanlin Yan	Oriental reed warblers (Acrocephalus orientalis)	single-host egg stage	7	2022-06-27	non mimetic	1
Sifangtuozi, Jilin	Hanlin Yan	Oriental reed warblers (Acrocephalus orientalis)	single-host egg stage	8	2022-06-27	non mimetic	1
Sifangtuozi, Jilin	Hanlin Yan	Oriental reed warblers (Acrocephalus orientalis)	single-host egg stage	9	2022-06-29	non mimetic	1
Sifangtuozi, Jilin	Hanlin Yan	Oriental reed warblers (Acrocephalus orientalis)	single-host egg stage	10	2022-06-29	non mimetic	1
Sifangtuozi, Jilin	Hanlin Yan	Oriental reed warblers (Acrocephalus orientalis)	single-host egg stage	1	2022-06-22	poorly mimetic	0
Sifangtuozi, Jilin	Hanlin Yan	Oriental reed warblers (Acrocephalus orientalis)	single-host egg stage	2	2022-06-23	poorly mimetic	0
Sifangtuozi, Jilin	Hanlin Yan	Oriental reed warblers (Acrocephalus orientalis)	single-host egg stage	3	2022-06-24	poorly mimetic	1
Sifangtuozi, Jilin	Hanlin Yan	Oriental reed warblers (Acrocephalus orientalis)	single-host egg stage	4	2022-06-24	poorly mimetic	1
Sifangtuozi, Jilin	Hanlin Yan	Oriental reed warblers (Acrocephalus orientalis)	single-host egg stage	5	2022-06-24	poorly mimetic	1
Sifangtuozi, Jilin	Hanlin Yan	Oriental reed warblers (Acrocephalus orientalis)	single-host egg stage	6	2022-06-24	poorly mimetic	1
Sifangtuozi, Jilin	Hanlin Yan	Oriental reed warblers (Acrocephalus orientalis)	single-host egg stage	7	2022-06-25	poorly mimetic	1
Sifangtuozi, Jilin	Hanlin Yan	Oriental reed warblers (Acrocephalus orientalis)	single-host egg stage	8	2022-06-25	poorly mimetic	1
Sifangtuozi, Jilin	Hanlin Yan	Oriental reed warblers (Acrocephalus orientalis)	single-host egg stage	9	2022-06-25	poorly mimetic	1
Sifangtuozi, Jilin	Hanlin Yan	Oriental reed warblers (Acrocephalus orientalis)	single-host egg stage	10	2022-06-26	poorly mimetic	0
Sifangtuozi, Jilin	Hanlin Yan	Oriental reed warblers (Acrocephalus orientalis)	single-host egg stage	1	2022-06-21	highly mimetic	0
Sifangtuozi, Jilin	Hanlin Yan	Oriental reed warblers (Acrocephalus orientalis)	single-host egg stage	2	2022-06-21	highly mimetic	0
Sifangtuozi, Jilin	Hanlin Yan	Oriental reed warblers (Acrocephalus orientalis)	single-host egg stage	3	2022-06-22	highly mimetic	0
Sifangtuozi, Jilin	Hanlin Yan	Oriental reed warblers (Acrocephalus orientalis)	single-host egg stage	4	2022-06-24	highly mimetic	0
Sifangtuozi, Jilin	Hanlin Yan	Oriental reed warblers (Acrocephalus orientalis)	single-host egg stage	5	2022-06-24	highly mimetic	0
Sifangtuozi, Jilin	Hanlin Yan	Oriental reed warblers (Acrocephalus orientalis)	single-host egg stage	6	2022-06-24	highly mimetic	0
Sifangtuozi, Jilin	Hanlin Yan	Oriental reed warblers (Acrocephalus orientalis)	single-host egg stage	7	2022-06-24	highly mimetic	0
Sifangtuozi, Jilin	Hanlin Yan	Oriental reed warblers (Acrocephalus orientalis)	single-host egg stage	8	2022-06-25	highly mimetic	0
Sifangtuozi, Jilin	Hanlin Yan	Oriental reed warblers (Acrocephalus orientalis)	single-host egg stage	9	2022-06-25	highly mimetic	0
Sifangtuozi, Jilin	Hanlin Yan	Oriental reed warblers (Acrocephalus orientalis)	single-host egg stage	10	2022-06-27	highly mimetic	0
Sifangtuozi, Jilin	Hanlin Yan	Oriental reed warblers (Acrocephalus orientalis)	multi-host egg stage	1	2022-06-21	non mimetic	1
Sifangtuozi, Jilin	Hanlin Yan	Oriental reed warblers (Acrocephalus orientalis)	multi-host egg stage	2	2022-06-21	non mimetic	1
Sifangtuozi, Jilin	Hanlin Yan	Oriental reed warblers (Acrocephalus orientalis)	multi-host egg stage	3	2022-06-22	non mimetic	1
Sifangtuozi, Jilin	Hanlin Yan	Oriental reed warblers (Acrocephalus orientalis)	multi-host egg stage	4	2022-06-22	non mimetic	1
Sifangtuozi, Jilin	Hanlin Yan	Oriental reed warblers (Acrocephalus orientalis)	multi-host egg stage	5	2022-06-22	non mimetic	1
Sifangtuozi, Jilin	Hanlin Yan	Oriental reed warblers (Acrocephalus orientalis)	multi-host egg stage	6	2022-06-22	non mimetic	1
Sifangtuozi, Jilin	Hanlin Yan	Oriental reed warblers (Acrocephalus orientalis)	multi-host egg stage	7	2022-06-23	non mimetic	1
Sifangtuozi, Jilin	Hanlin Yan	Oriental reed warblers (Acrocephalus orientalis)	multi-host egg stage	8	2022-06-24	non mimetic	1
Sifangtuozi, Jilin	Hanlin Yan	Oriental reed warblers (Acrocephalus orientalis)	multi-host egg stage	9	2022-06-27	non mimetic	0
Sifangtuozi, Jilin	Hanlin Yan	Oriental reed warblers (Acrocephalus orientalis)	multi-host egg stage	10	2022-06-27	non mimetic	1
Sifangtuozi, Jilin	Hanlin Yan	Oriental reed warblers (Acrocephalus orientalis)	multi-host egg stage	11	2022-06-29	non mimetic	1
Sifangtuozi, Jilin	Hanlin Yan	Oriental reed warblers (Acrocephalus orientalis)	multi-host egg stage	12	2022-06-29	non mimetic	1
Sifangtuozi, Jilin	Hanlin Yan	Oriental reed warblers (Acrocephalus orientalis)	multi-host egg stage	13	2022-06-29	non mimetic	1
Sifangtuozi, Jilin	Hanlin Yan	Oriental reed warblers (Acrocephalus orientalis)	multi-host egg stage	14	2022-06-30	non mimetic	1
Sifangtuozi, Jilin	Hanlin Yan	Oriental reed warblers (Acrocephalus orientalis)	multi-host egg stage	15	2022-06-30	non mimetic	0
Sifangtuozi, Jilin	Hanlin Yan	Oriental reed warblers (Acrocephalus orientalis)	multi-host egg stage	1	2022-06-22	poorly mimetic	1
Sifangtuozi, Jilin	Hanlin Yan	Oriental reed warblers (Acrocephalus orientalis)	multi-host egg stage	2	2022-06-22	poorly mimetic	1
Sifangtuozi, Jilin	Hanlin Yan	Oriental reed warblers (Acrocephalus orientalis)	multi-host egg stage	3	2022-06-23	poorly mimetic	0
Sifangtuozi, Jilin	Hanlin Yan	Oriental reed warblers (Acrocephalus orientalis)	multi-host egg stage	4	2022-06-27	poorly mimetic	0
Sifangtuozi, Jilin	Hanlin Yan	Oriental reed warblers (Acrocephalus orientalis)	multi-host egg stage	5	2022-06-28	poorly mimetic	1
Sifangtuozi, Jilin	Hanlin Yan	Oriental reed warblers (Acrocephalus orientalis)	multi-host egg stage	6	2022-06-28	poorly mimetic	1
Sifangtuozi, Jilin	Hanlin Yan	Oriental reed warblers (Acrocephalus orientalis)	multi-host egg stage	7	2022-06-28	poorly mimetic	1
Sifangtuozi, Jilin	Hanlin Yan	Oriental reed warblers (Acrocephalus orientalis)	multi-host egg stage	8	2022-06-28	poorly mimetic	1
Sifangtuozi, Jilin	Hanlin Yan	Oriental reed warblers (Acrocephalus orientalis)	multi-host egg stage	9	2022-06-29	poorly mimetic	0
Sifangtuozi, Jilin	Hanlin Yan	Oriental reed warblers (Acrocephalus orientalis)	multi-host egg stage	10	2022-06-29	poorly mimetic	1
Sifangtuozi, Jilin	Hanlin Yan	Oriental reed warblers (Acrocephalus orientalis)	multi-host egg stage	11	2022-06-30	poorly mimetic	0
Sifangtuozi, Jilin	Hanlin Yan	Oriental reed warblers (Acrocephalus orientalis)	multi-host egg stage	12	2022-06-30	poorly mimetic	1
Sifangtuozi, Jilin	Hanlin Yan	Oriental reed warblers (Acrocephalus orientalis)	multi-host egg stage	13	2022-07-01	poorly mimetic	1
Sifangtuozi, Jilin	Hanlin Yan	Oriental reed warblers (Acrocephalus orientalis)	multi-host egg stage	14	2022-07-01	poorly mimetic	0
Sifangtuozi, Jilin	Hanlin Yan	Oriental reed warblers (Acrocephalus orientalis)	multi-host egg stage	15	2022-07-02	poorly mimetic	1
Sifangtuozi, Jilin	Hanlin Yan	Oriental reed warblers (Acrocephalus orientalis)	multi-host egg stage	1	2022-06-21	highly mimetic	0
Sifangtuozi, Jilin	Hanlin Yan	Oriental reed warblers (Acrocephalus orientalis)	multi-host egg stage	2	2022-06-22	highly mimetic	0
Sifangtuozi, Jilin	Hanlin Yan	Oriental reed warblers (Acrocephalus orientalis)	multi-host egg stage	3	2022-06-23	highly mimetic	0
Sifangtuozi, Jilin	Hanlin Yan	Oriental reed warblers (Acrocephalus orientalis)	multi-host egg stage	4	2022-06-23	highly mimetic	0
Sifangtuozi, Jilin	Hanlin Yan	Oriental reed warblers (Acrocephalus orientalis)	multi-host egg stage	5	2022-06-24	highly mimetic	0
Sifangtuozi, Jilin	Hanlin Yan	Oriental reed warblers (Acrocephalus orientalis)	multi-host egg stage	6	2022-06-25	highly mimetic	0
Sifangtuozi, Jilin	Hanlin Yan	Oriental reed warblers (Acrocephalus orientalis)	multi-host egg stage	7	2022-06-25	highly mimetic	0
Sifangtuozi, Jilin	Hanlin Yan	Oriental reed warblers (Acrocephalus orientalis)	multi-host egg stage	8	2022-06-30	highly mimetic	0
Sifangtuozi, Jilin	Hanlin Yan	Oriental reed warblers (Acrocephalus orientalis)	multi-host egg stage	9	2022-07-02	highly mimetic	0
Sifangtuozi, Jilin	Hanlin Yan	Oriental reed warblers (Acrocephalus orientalis)	multi-host egg stage	10	2022-07-05	highly mimetic	0
